# Supplementary material for: Hydrophobic Starch-Based Films Using Potato Washing Slurries and Spent Frying Oil
Source: Foods. 2021 Nov 23;10(12):2897. doi: 10.3390/foods10122897 (PMC8700295; doi:10.3390/foods10122897)
Supplement: Supplementary file 1 [file foods-10-02897-s001.zip]

Archive with 1 entries (1 files):
- foods-1439300-supplementary.pdf
